# Supplementary material for: Guanidines Conjugated with Cell-Penetrating Peptides: A New Approach for the Development of Antileishmanial Molecules
Source: Molecules. 2025 Jan 10;30(2):264. doi: 10.3390/molecules30020264 (PMC11768059; doi:10.3390/molecules30020264)
Supplement: Supplementary file 1 [file molecules-30-00264-s001.zip]

Archive with 1 entries (1 files):
- molecules-3371948-supplementary.pdf
